# Supplementary material for: Ubiquitylation of MLKL at lysine 219 positively regulates necroptosis-induced tissue injury and pathogen clearance
Source: Nat Commun. 2021 Jun 7;12:3364. doi: 10.1038/s41467-021-23474-5 (PMC8184782; doi:10.1038/s41467-021-23474-5)
Supplement: Supplementary file 4 — Source Data [file 41467_2021_23474_MOESM4_ESM.xlsx]

## Sheet: Antibody Information 
	Primary Antibodies used for immunoblots:	Source	Dilution	Used for:
	Anti-Actin	Santa Cruz Biotech, sc-1615	1 in 2000	Mouse/ Human
	Anti-Hsp90	Santa Cruz Biotech, sc-7947	1 in 1000	Mouse/ Human
	Anti-MLKL	Millipore, MABC604	1 in 1000	Mouse/ Human
	Anti-Phospho-MLKL S345	Abcam, ab196436	1 in 1000	Mouse
	Anti-Phospho-MLKL S357/T358	Abcam, ab187091	1 in 1000	Human
	Anti-RIPK1	BD, 610459	1 in 1000	Mouse/ Human
	Anti-RIPK3	Novus Biologicals, NBP1-77299	1 in 1000	Mouse
	Anti-Ubiquitin 1:1000	Dako, Z0458	1 in 1000	Mouse/ Human
	Anti-K48-specific Ubiquitin	Millipore, 05-1307	1 in 1000	Mouse/ Human
	Anti-K63-specific Ub	Millipore, 05-1313	1 in 1000	Mouse/ Human
	Anti-M1-specific Ub	Genentech, 1F11	1 in 1000	Mouse/ Human
	Anti-Caveolin-1	Santa Cruz Biotech, sc-894	1 in 1000	Mouse/ Human
	Secondary antibodies	Jackson Immuno Research	Dilution
	Anti-goat IgG (H+L)-HRP	305-035-003	1 in 10000
	Anti-mouse IgG (H+L)-HRP	115-035-003	1 in 10000
	Anti-rabbit IgG (H+L)-HRP	111-035-003	1 in 10000
	Anti-rat IgG (H+L)-HRP	112-035-003	1 in 10000

## Sheet: Ladder Informaton
	*The 50 KB and 37 KB are always marked as dots. The rest, with a line.

## Sheet: Fig. 1c
							*The 50 KB and 37 KB are always marked as dots. The rest, with a line.
anti-MLKL
TUBE IP
anti-Ub
TUBE IP
anti-P-MLKL
Lysate
anti-MLKL
Lysate
Anti-Actin
Lysate

## Sheet: Fig. 1d
anti-MLKL
TUBE IP
anti-P-MLKL
TUBE IP
anti-Ub
TUBE IP
anti-P-MLKL
Lysate
anti-MLKL
Lysate
Anti-Actin
Lysate

## Sheet: Fig. 1f
anti-MLKL
TUBE IP
anti-Ub
TUBE IP
anti-MLKL
Lysate
anti-P-MLKL
Lysate
Anti-Actin
Lysate

## Sheet: Fig. 1h
anti-MLKL
TUBE IP
anti-P-MLKL
TUBE IP
anti-Ub
TUBE IP
anti-MLKL
Lysate
anti-P-MLKL
Lysate
Anti-Actin
Lysate

## Sheet: Fig. 2b
anti-MLKL
TUBE IP
anti-P-MLKL
TUBE IP
anti-Ub
TUBE IP
anti-MLKL
Lysate
anti-P-MLKL
Lysate
Anti-Hsp90
Lysate

## Sheet: Fig. 2c
anti-MLKL
TUBE IP
anti-P-MLKL
TUBE IP
anti-Ub
TUBE IP
anti-MLKL
Lysate
anti-P-MLKL
Lysate
anti-RIPK3
Lysate

## Sheet: Fig. 2d
anti-MLKL
TUBE IP
anti-Ub
TUBE IP
anti-MLKL
lysate
anti-actin
lysate

## Sheet: Fig. 2e
anti-MLKL
TUBE IP
anti-P-MLKL
TUBE IP
anti-Ub
TUBE IP
anti-MLKL
lysate
anti-actin
lysate

[truncated: 37 more sheets: Fig. 2f, Fig. 3b, Fig. 3c, Fig. 3d, Fig. 5b, Fig. 6c, Fig. 6d, S.Fig.1b, S.Fig.1c, S.Fig.1d, S.Fig.2d, S.Fig.2e, S.Fig.2f, S.Fig.3b, S.Fig.3c, S.Fig.4c, S.Fig.4d, S.Fig.4e, S.Fig.8b, Fig.1a …]
